# Supplementary material for: Unraveling the Impact of Six Pentacyclic Triterpenes Regulating Metabolic Pathways on Lung Carcinoma Cells
Source: Pharmaceuticals (Basel). 2024 May 28;17(6):694. doi: 10.3390/ph17060694 (PMC11206507; doi:10.3390/ph17060694)
Supplement: Supplementary file 1 [file pharmaceuticals-17-00694-s001.zip]

Archive with 1 entries (1 files):
- pharmaceuticals-2946721-supplementary.pdf
